# Supplementary material for: Diet‐based assortative mating through sexual imprinting
Source: Ecol Evol. 2019 Sep 30;9(21):12045–50. doi: 10.1002/ece3.5630 (PMC6854104; doi:10.1002/ece3.5630)
Supplement: Supplementary file 1 [file ECE3-9-12045-s001.csv]

Chooser	LeftStimulus	RightStimulus	CenterAcclInLeft	CenterAcclInRight	AcclPrefForGarlic	ChooserFlavor	ChooserSex	BothSidesInAccl	StartRecordTime	Latency	TotalTrialLength	PerceentEscape	LeftinLeft	LeftinCenter	LeftinRight	RightinLeft	RightinCenter	RightinRight	CenterinLeft	CenterinCenter	CenterinRight	CenterOverlapWithLeftinLeft	CenterOverlapWithRightinRight	PrefForLeft	PrefForRight	PrefForGarlic
GOF682orange	GOM702orange	GOM739garlic	61280	9757	0.137350958	orange	F	Y	15.03.2014 11:03:58	6003	160703	21	93612	58007	9084	0	0	160703	93458	58161	9084	93458	9084	0.911411909	0.088588091	0.088588091
GOF690garlic	GOM782orange	GOM792garlic	62821	9342	0.129456924	garlic	F	Y	05.06.2014 11:29:18	2224	154428	1	151704	2724	0	0	0	154428	137800	11461	5167	136233	5167	0.963458274	0.036541726	0.036541726
GOF694garlic	GOM704orange	GOM730garlic	18246	58590	0.762533188	garlic	F	Y	15.03.2014 11:52:41	9780	162432	0	162432	0	0	0	0	162432	5184	127410	29838	5184	29838	0.148021244	0.851978756	0.851978756
GOF695garlic	GOM742orange	GOM730garlic	1657	6986	0.808284161	garlic	F	Y	05.05.2014 08:20:07	22070	145168	46	145168	0	0	17779	114433	12956	17779	116741	10648	17779	10648	0.625426531	0.374573469	0.374573469
GOF697garlic	GOM711orange	GOM740garlic	15721	24824	0.612257985	garlic	F	Y	28.03.2014 13:35:03	1898	164098	0	164098	0	0	0	0	164098	2751	148777	12570	2751	12570	0.17955747	0.82044253	0.82044253
GOF698garlic	GOM740garlic	GOM724orange	26191	3973	0.868286699	garlic	F	Y	04.04.2014 15:20:00	1736	169811	2	162434	6694	683	0	0	169811	19363	141542	8906	14278	8906	0.615855763	0.384144237	0.615855763
GOF700orange	GOM725orange	GOM739garlic	44839	3025	0.0631999	orange	F	Y	05.05.2014 15:18:49	1366	170274	1	168155	2119	0	0	0	170274	62086	107874	314	60189	314	0.994810175	0.005189825	0.005189825
GOF703orange	GOM707orange	GOM739garlic	62338	11124	0.151425227	orange	F	Y	28.03.2014 10:07:26	3786	151691	37	113213	38478	0	0	73033	78658	46187	45687	59817	8709	2223	0.796652031	0.203347969	0.203347969
GOF705orange	GOM730garlic	GOM702orange	19799	4024	0.831087604	orange	F	Y	31.03.2014 07:41:47	18772	143142	45	143142	0	0	23722	105380	14040	23722	108546	10874	23722	10874	0.685686206	0.314313794	0.685686206
GOF727garlic	GOM793garlic	GOM759orange	52354	10957	0.826933708	garlic	F	Y	14.06.2014 12:21:16	10351	163808	0	163808	0	0	0	0	163808	7721	151740	4347	7721	4347	0.639791183	0.360208817	0.639791183
GOF728garlic	GOM782orange	GOM825garlic	4578	1104	0.194297782	garlic	F	Y	17.06.2014 13:30:56	15439	163761	0	163761	0	0	0	0	163761	2781	155006	5974	2781	5974	0.317647059	0.682352941	0.682352941
GOF734garlic	GOM782orange	GOM730garlic	59090	21751	0.269059017	garlic	F	Y	11.06.2014 03:20:44	1146	127347	0	127347	0	0	0	0	127347	3060	93627	30660	3060	30660	0.090747331	0.909252669	0.909252669
GOF744garlic	GOM790garlic	GOM779orange	55641	14448	0.79386209	garlic	F	Y	28.05.2014 12:38:45	5929	158889	29	158889	0	0	21185	72136	65568	21185	72263	65441	21185	65441	0.244557061	0.755442939	0.244557061
GOF748orange	GOM743orange	GOM790garlic	10167	58269	0.85143784	orange	F	Y	17.06.2014 12:34:36	26516	160470	0	160470	0	0	0	13	160457	24142	55527	80801	24142	80788	0.230077194	0.769922806	0.769922806
GOF749orange	GOM725orange	GOM739garlic	4589	60995	0.930028666	orange	F	Y	18.05.2014 12:53:42	744	161715	0	161713	2	0	0	0	161715	21209	139864	642	21209	642	0.970619194	0.029380806	0.029380806
GOF752orange	GOM759orange	GOM739garlic	25491	0	NA	orange	F	N	07.07.2014 11:06:21	154379	154379	0	153926	453	0	0	0	154379	70794	83585	0	70367	0	0	0	0
GOF757orange	GOM742orange	GOM739garlic	219	523	0.704851752	orange	F	Y	22.05.2014 07:27:50	131144	131144	3	122892	8252	0	0	0	131144	118875	12269	0	118875	0	0	0	0
GOF775garlic	GOM833garlic	GOM837orange	6112	42255	0.126367151	garlic	F	Y	02.08.2014 03:43:40	898	98863	10	98863	0	0	0	19139	79724	1527	36999	60337	1527	41198	0.035740199	0.964259801	0.035740199
GOF806orange	GOM826orange	GOM825garlic	63094	7883	0.111064148	orange	F	Y	28.06.2014 12:32:10	286	160660	0	160660	0	0	0	0	160660	1301	104106	55253	1301	55253	0.023004562	0.976995438	0.976995438
GOF823garlic	GOM793garlic	GOM802orange	10570	14317	0.424719733	garlic	F	Y	04.07.2014 11:50:14	2191	157698	0	157698	0	0	0	0	157698	5299	149853	2546	5299	2546	0.675462078	0.324537922	0.675462078
GOF838orange	GOM835orange	GOM825garlic	155	9227	0.983479002	orange	F	Y	17.07.2014 11:32:16	154629	154629	0	154629	0	0	0	0	154629	691	153938	0	691	0	0	0	0
GOF844orange	GOM836orange	GOM833garlic	10379	58616	0.849568809	orange	F	Y	17.07.2014 12:15:47	1281	157201	5	141741	15460	0	0	0	157201	112508	43432	1261	104766	1261	0.988106803	0.011893197	0.011893197
GOF868orange	GOM886garlic	GOM863orange	53655	9398	0.850950787	orange	F	Y	05.08.2014 12:30:21	160140	160140	0	160140	0	0	0	0	160140	0	153306	6834	0	6834	0	0	0
GOF883garlic	GOM887garlic	GOM864orange	13008	14364	0.475230162	garlic	F	Y	13.08.2014 12:13:38	904	158539	0	158539	0	0	0	0	158539	12337	123374	22828	12337	22828	0.350831793	0.649168207	0.350831793
GOM6098garlic	GOF804orange	GOF794garlic	11650	52654	0.818829311	garlic	M	Y	01.07.2014 12:08:28	5354	157411	44	157411	0	0	0	138668	18743	303	9112	147996	303	13532	0.021900976	0.978099024	0.978099024
GOM681orange	GOF696garlic	GOF708orange	72539	2196	0.970616177	orange	M	Y	04.04.2014 14:12:43	13679	166151	5	150591	15560	0	798	1454	163899	125179	39816	1156	112799	1156	0.989855645	0.010144355	0.989855645
GOM701orange	GOF710orange	GOF693garlic	49602	12823	0.205414497	orange	M	Y	07.04.2014 12:59:57	4720	145853	0	145853	0	0	0	0	145853	61075	84522	256	61075	256	0.995825928	0.004174072	0.004174072
GOM709orange	GOF773garlic	GOF750orange	2124	53304	0.038319983	orange	M	Y	07.05.2014 14:49:23	82120	82120	0	82120	0	0	0	0	82120	0	82120	0	0	0	0	0	0
GOM732garlic	GOF6097garlic	GOF804orange	53520	15164	0.779220779	garlic	M	Y	27.07.2014 07:58:55	4240	138711	1	138711	0	0	0	1671	137040	3608	134746	357	3608	344	0.912955466	0.087044534	0.912955466
GOM735garlic	GOF756orange	GOF726garlic	554	69009	0.992035996	garlic	M	Y	18.05.2014 12:58:39	169181	169181	0	169181	0	0	0	0	169181	0	168863	318	0	318	0	0	1
GOM737garlic	GOF706orange	GOF726garlic	8596	7131	0.453424048	garlic	M	Y	02.05.2014 14:29:55	7092	258818	14	187715	71103	0	0	16	258802	26236	231329	1253	11887	1253	0.904642314	0.095357686	0.095357686
GOM738garlic	GOF834orange	GOF861garlic	13603	11874	0.466067433	garlic	M	Y	19.08.2014 07:51:55	14038	143382	8	120915	11833	10634	0	451	142931	12736	121783	8863	3782	8430	0.309695382	0.690304618	0.690304618
GOM753orange	GOF772garlic	GOF793orange	8843	9326	0.486708129	orange	M	Y	14.06.2014 12:32:42	944	164516	0	164516	0	0	0	0	164516	254	1663	162599	254	162599	0.001559689	0.998440311	0.001559689
GOM754orange	GOF758orange	GOF791garlic	6965	45806	0.868014629	orange	M	Y	28.06.2014 12:54:24	89003	161536	0	161536	0	0	0	0	161536	1010	133774	26752	1010	26752	0.036380664	0.963619336	0.963619336
GOM771garlic	GOF692garlic	GOF755orange	7447	57098	0.115376869	garlic	M	Y	25.05.2014 02:12:21	83392	123113	0	123113	0	0	0	0	123113	563	121337	1213	563	1213	0.317004505	0.682995495	0.317004505
GOM774garlic	GOF758orange	GOF6097garlic	4826	11	0.002274137	garlic	M	Y	24.07.2014 11:34:49	13619	156853	1	154158	2695	0	0	0	156853	26556	125661	4636	25979	4636	0.848570962	0.151429038	0.151429038
GOM776garlic	GOF756orange	GOF791garlic	6399	51352	0.889196724	garlic	M	Y	08.06.2014 09:29:44	2655	149286	0	149286	0	0	0	0	149286	233	82510	66543	233	66543	0.003489278	0.996510722	0.996510722
GOM777garlic	GOM785orange	GOF861garlic	10839	13258	0.55019297	garlic	M	Y	30.07.2014 07:57:50	10356	144529	0	144529	0	0	0	32	144497	2605	141449	475	2605	475	0.845779221	0.154220779	0.845779221
GOM781orange	GOF758orange	GOF791garlic	642	67441	0.990570333	orange	M	Y	25.06.2014 12:48:15	14105	161197	49	2290	83618	75289	0	0	161197	13	85895	75289	13	75289	0.000172638	0.999827362	0.999827362
GOM784orange	GOF862garlic	GOF793orange	8274	9933	0.4544406	orange	M	Y	02.08.2014 04:41:42	25813	102034	0	102030	4	0	0	0	102034	711	100885	438	711	438	0.618798956	0.381201044	0.618798956
GOM789orange	GOF783orange	GOF745garlic	1717	1068	0.383482944	orange	M	Y	24.07.2014 10:38:59	95447	153417	0	153417	0	0	0	0	153417	46	153207	164	46	164	0.219047619	0.780952381	0.780952381
GOM843orange	GOF910garlic	GOF871orange	1716	16005	0.096834264	orange	M	Y	25.08.2014 12:55:10	60146	162980	0	162972	8	0	0	14	162966	354	159176	3450	354	3448	0.09310889	0.90689111	0.09310889
GOM865orange	GOF834orange	GOF791garlic	13850	6405	0.316218218	orange	M	Y	30.07.2014 07:42:17	708	143544	13	105983	12666	24895	0	0	143544	19739	115816	7989	987	7989	0.845779221	0.890040107	0.845779221
GOM867orange	GOF834orange	GOF885garlic	0	25704	NA	orange	M	N	10.08.2014 12:49:03	65851	158475	4	158451	24	0	0	14048	144427	36	140072	18367	36	9306	0.003853565	0.996146435	0.996146435
GOM874orange	GOF822garlic	GOF793orange	59661	9452	0.863238465	orange	M	Y	05.08.2014 13:49:47	164982	164982	0	164982	0	0	0	0	164982	14	164968	0	14	0	0	0	0
GOM878orange	GOF892garlic	GOF872orange	59385	110492	0.349576458	orange	M	Y	13.08.2014 12:11:35	26200	158546	4	158546	0	0	8506	4436	145604	59385	43597	55564	59385	45067	0.568538659	0.431461341	0.568538659
GOM880orange	GOF875orange	GOF824garlic	15921	7147	0.309823132	orange	M	Y	16.08.2014 11:56:35	158061	158061	0	157105	956	0	0	0	158061	10829	147232	0	10647	0	1	0	0
GOM882garlic	GOF875orange	GOF902garlic	1475	47834	0.970086597	garlic	M	Y	10.08.2014 12:49:02	1792	158543	3	149786	8757	0	0	253	158290	5021	47657	105865	1882	105865	0.017466844	0.982533156	0.982533156
GOM890garlic	GOF879orange	GOF902garlic	15280	49622	0.764568118	garlic	M	Y	16.08.2014 13:08:27	162805	162805	0	162805	0	0	0	0	162805	0	162805	0	0	0	0	0	0
GOM903garlic	GOF872orange	GOF892garlic	0	0	NA	garlic	M	N	22.08.2014 05:27:56	134527	134527	5	120759	13768	0	0	0	134527	40402	94125	0	35876	0	1	0	0
